# Supplementary material for: DNA methylation patterns in patients with asthenospermia and oligoasthenospermia
Source: BMC Genomics. 2024 Jun 17;25:602. doi: 10.1186/s12864-024-10491-z (PMC11181631; doi:10.1186/s12864-024-10491-z)
Supplement: Supplementary file 1 — Supplementary Material 1 [file 12864_2024_10491_MOESM1_ESM.xls]

Chr	Start	End	CpGs	AS	HC	Diff	p_val1	p_val2	adj.pval1	adj.pval2	promoter	upstream2k	exon	intron	downstream2k	cgi	cgi_shore	genebody	tss_500bp	tss_cgi
chr16	867729	868167	20	0.50949	0.14749	0.361994	4.5e-14	1.3e-14	1.13661851851852e-11	8.1419e-11	--	--	--	--	--	chr16_867032_867833	chr16	--	--	--
chr13	96706191	96706322	11	0.66888	0.34947	0.319407	4.7e-14	3.4e-13	1.13661851851852e-11	4.87122222222222e-10	UGGT2	UGGT2	--	--	--	--	chr13	--	UGGT2	--
chr17	18023683	18023765	12	0.31597	0.0038674	0.3121	4.5e-14	1.9e-07	1.13661851851852e-11	9.75385245901639e-06	--	--	MYO15A	--	--	chr17_18022195_18024868	--	MYO15A	--	--
chr18	72802421	72802553	11	0.29952	1.6667e-07	0.299517	4.5e-14	0.02	1.13661851851852e-11	0.039714648065948	--	--	--	--	--	--	--	--	--	--
chr7	150881315	150882041	23	0.55613	0.84711	-0.290986	4.2e-14	1.1e-12	1.13661851851852e-11	1.14821666666667e-09	--	--	--	ASB10	--	--	--	ASB10	--	--
chr17	74004744	74005315	23	0.6549	0.36516	0.289741	4.4e-14	2.1e-11	1.13661851851852e-11	8.2201875e-09	--	--	EVPL	--	--	chr17_74003179_74005494	--	EVPL	--	--
chr14	104800725	104800954	17	0.47699	0.20471	0.272282	4.6e-14	1e-09	1.13661851851852e-11	1.64815789473684e-07	--	--	--	--	--	chr14_104800444_104800977	--	--	--	--
chr4	74142185	74142457	19	0.77346	0.50917	0.264292	4.3e-14	1.9e-13	1.13661851851852e-11	4.65251428571429e-10	--	--	--	--	--	--	--	--	--	--
chr18	7138382	7139232	33	0.39651	0.64543	-0.248928	4.1e-14	3.1e-12	1.13661851851852e-11	2.4269125e-09	--	--	--	--	--	--	--	--	--	--
chr11	13867841	13867971	10	0.23422	0.015833	0.218387	4.5e-14	2.6e-15	1.13661851851852e-11	3.25676e-11	--	--	--	--	--	--	--	--	--	--
chr3	196386917	196387065	12	0.21407	0.002437	0.21163	4.4e-14	1.2e-07	1.13661851851852e-11	6.83236363636364e-06	--	--	NRROS	--	--	chr3_196386796_196387506	--	NRROS	--	--
chr16	68610370	68610568	11	0.73524	0.9393	-0.204067	4.2e-14	9.3e-12	1.13661851851852e-11	4.62498461538461e-09	--	--	--	--	ZFP90	--	--	--	--	--
chr21	11139976	11140223	16	0.37981	0.18757	0.19224	4.9e-14	6.5e-08	1.13661851851852e-11	4.24057291666667e-06	--	--	--	--	--	--	--	--	--	--
chr21	47287975	47288128	9	0.19137	0.0018605	0.189506	4.5e-14	2.5e-05	1.13661851851852e-11	0.000339274106175515	--	--	--	PCBP3	--	--	chr21	PCBP3	--	--
chr14	102973675	102973776	13	0.17311	1.6667e-07	0.173111	4.3e-14	0.0024	1.13661851851852e-11	0.00878503798947984	--	--	ANKRD9	--	--	chr14_102973317_102976666	--	ANKRD9	--	cgi7424
chr4	32477709	32477907	12	0.20982	0.036937	0.17288	4.4e-14	2.2e-12	1.13661851851852e-11	1.92065333333333e-09	--	--	--	--	--	--	--	--	--	--
chr20	32890868	32890991	16	0.16531	0.0017264	0.163582	4.5e-14	9.1e-05	1.13661851851852e-11	0.000854472263868066	AHCY	AHCY	--	AHCY	--	chr20_32890559_32891378	--	AHCY	AHCY	cgi16561
chr19	3613185	3613319	19	0.16685	0.0036069	0.163242	4.5e-14	3.2e-10	1.13661851851852e-11	6.3624126984127e-08	--	--	CACTIN,CACTIN-AS1	--	--	chr19_3611794_3613658	--	CACTIN,CACTIN-AS1	--	--
chr11	27722240	27722304	10	0.16591	0.0057582	0.160149	4.8e-14	0.0085	1.13661851851852e-11	0.0217465277777778	BDNF	BDNF	BDNF	BDNF	--	chr11_27721661_27722639	--	BDNF	BDNF	cgi3976
chr3	178866287	178866405	20	0.16828	0.010058	0.158218	4.2e-14	2.9e-05	1.13661851851852e-11	0.00037997280334728	LOC101928739,PIK3CA	LOC101928739,PIK3CA	PIK3CA	PIK3CA	--	chr3_178866068_178866908	--	PIK3CA	PIK3CA	cgi19143
chr5	2170092	2170216	10	0.1617	0.006519	0.155178	4.3e-14	8.4e-06	1.13661851851852e-11	0.000151393381294964	--	--	--	--	--	--	--	--	--	--
chr6	7480899	7481092	22	0.23002	0.077186	0.152836	4.4e-14	3.5e-13	1.13661851851852e-11	4.87122222222222e-10	--	--	--	--	HNRNPLP1	--	--	--	--	--
chr3	37493655	37493715	12	0.15008	0.0034722	0.146611	4.6e-14	0.00041	1.13661851851852e-11	0.00254871464019851	ITGA9	ITGA9	--	--	--	chr3_37493418_37494538	--	--	ITGA9	cgi18359
chr7	6647558	6647642	11	0.1466	1.6667e-07	0.1466	4.4e-14	5.4e-08	1.13661851851852e-11	3.69619672131148e-06	--	--	C7orf26	C7orf26	--	chr7_6646884_6647956	--	C7orf26	--	--
chr11	6625163	6625358	12	0.14634	0.0025867	0.143754	4.5e-14	0.00073	1.13661851851852e-11	0.00381635225375626	RRP8,ILK	RRP8	ILK	ILK	--	--	chr11	ILK	RRP8,ILK	--
chr3	183415626	183415740	17	0.14013	1.6667e-07	0.140126	4.1e-14	4.2e-05	1.13661851851852e-11	0.000497251417769376	YEATS2	--	YEATS2	--	--	chr3_183415602_183416069	--	YEATS2	YEATS2	cgi19173
chr4	17643682	17643792	14	0.1412	0.0011074	0.140093	4.4e-14	6e-05	1.13661851851852e-11	0.000628394648829431	--	--	FAM184B	--	--	--	--	FAM184B	--	--
chr5	75037424	75037684	16	0.40554	0.2676	0.137944	4e-14	5.3e-14	1.13661851851852e-11	1.659695e-10	--	--	--	--	--	--	--	--	--	--
chr1	168105505	168105600	10	0.15046	0.014633	0.135825	4.4e-14	0.0069	1.13661851851852e-11	0.0187930854533594	GPR161	--	GPR161	GPR161	--	chr1_168105316_168106158	--	GPR161	GPR161	cgi1912
chr1	101005456	101005662	17	0.14037	0.0062269	0.134142	4.6e-14	0.00016	1.13661851851852e-11	0.00126845569620253	--	--	GPR88	--	--	chr1_101004471_101005885	--	GPR88	--	--
chr2	238707808	238707969	15	0.13539	0.00132	0.134068	4.1e-14	0.0042	1.13661851851852e-11	0.0132217139984921	RBM44	--	--	RBM44	--	chr2_238707008_238708021	--	RBM44	RBM44	cgi16136
chr2	241459756	241459842	11	0.15105	0.019511	0.131536	4.5e-14	0.0083	1.13661851851852e-11	0.0213482135523614	--	--	ANKMY1	ANKMY1	--	chr2_241459632_241460047	--	ANKMY1	--	--
chr9	77542531	77543209	19	0.1489	0.019742	0.129156	4.8e-14	0.0039	1.13661851851852e-11	0.0125517471736896	--	--	--	--	--	--	--	--	--	--
chr7	101838755	101838882	12	0.1394	0.010724	0.128679	4.3e-14	0.0011	1.13661851851852e-11	0.00504341142020498	--	--	CUX1	CUX1	--	chr7_101838731_101839597	--	CUX1	--	--
chr12	50558923	50559030	21	0.1393	0.012016	0.127289	4.4e-14	0.011	1.13661851851852e-11	0.0257688423414999	--	--	--	CERS5	--	--	chr12	CERS5	--	--
chr19	19748143	19748267	11	0.14277	0.016019	0.12675	4.4e-14	0.0015	1.13661851851852e-11	0.00630080482897384	--	--	GMIP	GMIP	--	chr19_19748266_19749131	chr19	GMIP	--	--
chr3	57544511	57544805	15	0.13175	0.0061454	0.125608	4.1e-14	6.2e-05	1.13661851851852e-11	0.00064395688225539	--	--	--	PDE12	--	--	chr3	PDE12	--	--
chr21	11132001	11133153	43	0.49123	0.3677	0.123529	4.9e-14	3e-09	1.13661851851852e-11	4.04064516129032e-07	--	--	--	--	--	--	--	--	--	--
chr2	219738423	219738578	16	0.1294	0.005887	0.12351	4.1e-14	0.00038	1.13661851851852e-11	0.00240155398587286	--	--	WNT6	--	--	chr2_219738081_219738788	chr2	WNT6	--	--
chr7	2297840	2298024	25	0.17441	0.051627	0.122788	4.2e-14	2.3e-08	1.13661851851852e-11	2.05784285714286e-06	MIR6836	MIR6836	--	SNX8	--	--	chr7	SNX8	--	--
chr19	49217255	49217518	16	0.12479	0.0020811	0.122706	4.3e-14	0.00074	1.13661851851852e-11	0.00383501861812164	--	--	MAMSTR	MAMSTR	--	chr19_49217245_49217869	--	MAMSTR	--	--
chr19	12161631	12161737	10	0.1276	0.0057482	0.121852	4.3e-14	4.1e-08	1.13661851851852e-11	3.22755828220859e-06	--	--	--	ZNF878	--	--	chr19	ZNF878	--	--
chr1	204044366	204044456	12	0.13111	0.0096711	0.121435	4.6e-14	0.0025	1.13661851851852e-11	0.0090899854862119	--	--	--	SOX13	--	chr1_204042245_204044510	--	SOX13	--	cgi2078
chr1	19615206	19615311	15	0.11526	1.6667e-07	0.115257	4e-14	0.00014	1.13661851851852e-11	0.00115523056653491	AKR7A3	AKR7A3	AKR7A3	--	--	chr1_19614998_19615660	--	AKR7A3	AKR7A3	cgi571
chr11	69286173	69286353	12	0.12245	0.0079693	0.114481	4.1e-14	2.9e-06	1.13661851851852e-11	6.89286527514232e-05	--	--	--	--	--	chr11_69285724_69286479	--	--	--	--
chr16	53165714	53165799	9	0.11323	1.6667e-07	0.113229	4.4e-14	0.0043	1.13661851851852e-11	0.0134151432129514	--	--	--	CHD9	--	chr16_53164000_53165838	--	CHD9	--	--
chr12	7000432	7000582	16	0.11329	0.0013943	0.111898	4.5e-14	8.8e-05	1.13661851851852e-11	0.000834434519303558	LOC105369632	LOC105369632	--	--	--	chr12_7000341_7000723	--	--	--	--
chr2	34614108	34614312	19	0.14258	0.031872	0.110704	4.4e-14	0.00013	1.13661851851852e-11	0.00110473541383989	--	--	--	--	--	--	--	--	--	--
chr6	43543858	43543976	17	0.12812	0.017449	0.110675	4.6e-14	0.0031	1.13661851851852e-11	0.0106385205479452	XPO5,POLH	XPO5,POLH	POLH	--	--	chr6_43543124_43544076	--	POLH	XPO5,POLH	cgi22181
chr1	65774946	65775218	15	0.11426	0.0036793	0.110585	4.7e-14	0.0059	1.13661851851852e-11	0.0167809718437784	DNAJC6	DNAJC6	--	DNAJC6	--	chr1_65775018_65775746	chr1	DNAJC6	DNAJC6	cgi1210
chr20	60718242	60718351	17	0.10909	0.0025098	0.106585	4.5e-14	5.2e-05	1.13661851851852e-11	0.000570360770577933	SS18L1,PSMA7	SS18L1	PSMA7	PSMA7	--	chr20_60717598_60719667	--	PSMA7	PSMA7,SS18L1	cgi16883
chr6	121046349	121046480	11	0.35728	0.70887	-0.351592	5e-14	2.3e-12	1.13872727272727e-11	1.92065333333333e-09	--	--	--	--	--	--	--	--	--	--
chr6	1004109	1004251	12	0.0045148	0.21942	-0.214906	5.3e-14	2.1e-14	1.14992786885246e-11	8.7682e-11	--	--	--	LINC01622	--	--	--	LINC01622	--	--
chr7	63045814	63045924	12	0.7477	0.94463	-0.196925	5.6e-14	2.3e-10	1.14992786885246e-11	5.05435087719298e-08	--	--	--	--	--	--	--	--	--	--
chr6	26234923	26234999	9	0.18628	0.0045315	0.181753	5.5e-14	0.018	1.14992786885246e-11	0.0368713000817661	HIST1H1D	--	HIST1H1D	--	--	--	--	HIST1H1D	HIST1H1D	--
chr6	140280783	140281030	9	0.23364	0.080926	0.152719	5.5e-14	2.1e-12	1.14992786885246e-11	1.92065333333333e-09	--	--	--	--	--	--	--	--	--	--
chr3	149182832	149182921	9	0.11228	0.0020647	0.110216	5.6e-14	0.0039	1.14992786885246e-11	0.0125517471736896	FKBP1AP4	FKBP1AP4	--	--	--	--	--	--	--	--
chr9	129444861	129445031	10	0.10618	0.0046168	0.101561	5.6e-14	1.2e-05	1.14992786885246e-11	0.000197259842519685	--	--	--	LMX1B	--	--	chr9	LMX1B	--	--
chr8	112052375	112052498	9	0.12034	0.002852	0.117486	5.7e-14	0.0046	1.15158387096774e-11	0.0141397791411043	--	--	--	--	--	--	--	--	--	--
chr5	59599324	59599430	11	0.48614	0.16645	0.31969	6.3e-14	4.9e-10	1.21405846153846e-11	8.7682e-08	--	--	--	PDE4D	--	--	--	PDE4D	--	--
chr12	80104907	80105102	12	0.18311	0.010476	0.172639	6.2e-14	0.0088	1.21405846153846e-11	0.0221832964379151	--	--	--	--	--	--	--	--	--	--
chr22	24139209	24139347	12	0.57973	0.4078	0.171937	6.3e-14	3.7e-10	1.21405846153846e-11	7.13018461538462e-08	--	--	--	SMARCB1	--	--	--	SMARCB1	--	--
chrX	114997538	114998081	25	0.3744	0.54839	-0.17399	7.8e-14	1.1e-07	1.48034545454545e-11	6.34958525345622e-06	--	--	--	DANT2	--	chrX_114959730_115005442	--	DANT2	--	--
chr16	21569056	21569380	11	0.80764	0.52959	0.278049	8.4e-14	2.3e-09	1.54732941176471e-11	3.34997674418605e-07	--	--	--	--	--	--	--	--	--	--
chr10	44224002	44224084	8	0.10553	1.6667e-07	0.105535	8.3e-14	0.0018	1.54732941176471e-11	0.00716453765490944	LOC100132615	--	LOC100132615	--	--	chr10_44223816_44224026	chr10	LOC100132615	LOC100132615	cgi2758
chrX	114977591	114977936	26	0.42532	0.59382	-0.1685	9.3e-14	6.4e-08	1.68753055555556e-11	4.21928421052632e-06	--	--	--	DANT2	--	chrX_114959730_115005442	--	DANT2	--	--
chr19	2885773	2886106	9	0.11511	1.8519e-08	0.115115	9.7e-14	0.00053	1.68753055555556e-11	0.0030453119266055	--	--	--	--	--	--	--	--	--	--
chr2	158061869	158061964	10	0.0058	0.10834	-0.102538	1e-13	8.2e-12	1.7158904109589e-11	4.46579130434783e-09	--	--	--	--	--	--	--	--	--	--
chr2	15850977	15851042	12	0.61114	0.33872	0.272422	1.2e-13	3.4e-08	2.00416e-11	2.78355555555556e-06	--	--	--	LINC01804	--	--	--	LINC01804	--	--
chr8	47866633	47867164	15	0.12429	0.015911	0.108377	1.2e-13	0.0012	2.00416e-11	0.00531889596602972	--	--	--	--	--	chr8_47866369_47866767	chr8	--	--	--
chr8	3075804	3075911	15	0.58526	0.84986	-0.264592	1.3e-13	5.8e-11	2.08766666666667e-11	1.68955348837209e-08	--	--	--	CSMD1	--	--	--	CSMD1	--	--
chr4	150745631	150745939	9	0.16782	0.0059801	0.161842	1.3e-13	0.0029	2.08766666666667e-11	0.0101241360089186	--	--	--	--	--	--	--	--	--	--
chr12	131647988	131648109	11	0.12763	0.0063349	0.121298	1.3e-13	0.0037	2.08766666666667e-11	0.0120882107459572	LINC01257	LINC01257	--	--	--	chr12_131647814_131648375	chr12	--	--	--
chr12	31951272	31951817	27	0.46072	0.16203	0.298685	1.4e-13	2.6e-13	2.19205e-11	4.65251428571429e-10	--	--	--	--	--	--	--	--	--	--
chr7	138361279	138361945	18	0.90873	0.74103	0.167706	1.4e-13	8.7e-12	2.19205e-11	4.540675e-09	--	--	--	SVOPL	--	--	--	SVOPL	--	--
chr19	50173436	50173534	10	0.1886	0.023783	0.164817	1.5e-13	3.3e-06	2.31962962962963e-11	7.54302919708029e-05	--	--	BCL2L12	BCL2L12	--	chr19_50173380_50173753	--	BCL2L12	--	--
chr13	42145501	42145878	25	0.46267	0.2749	0.187763	1.6e-13	4.1e-10	2.41465060240964e-11	7.66516417910448e-08	--	--	--	VWA8	--	--	--	VWA8	--	--
chrX	611388	611996	26	0.78097	0.62416	0.156806	1.6e-13	4.6e-08	2.41465060240964e-11	3.38938823529412e-06	--	--	--	SHOX	--	--	--	SHOX	--	--
chr11	73403516	73403922	25	0.76087	0.86258	-0.101707	1.8e-13	8.1e-12	2.68414285714286e-11	4.46579130434783e-09	--	--	--	RAB6A	--	--	--	RAB6A	--	--
chr17	14938210	14938878	31	0.43424	0.28894	0.145302	1.9e-13	2e-07	2.79992941176471e-11	1.01016129032258e-05	--	--	--	--	--	--	--	--	--	--
chr7	122313898	122314073	8	0.20081	1.6667e-07	0.200809	2.1e-13	2e-04	3.05867441860465e-11	0.00149653524492234	--	--	--	CADPS2	--	--	--	CADPS2	--	--
chr3	37231390	37231590	13	0.39389	0.21145	0.182444	2.3e-13	6.1e-10	3.31147126436782e-11	1.07617746478873e-07	--	--	--	--	--	--	--	--	--	--
chr12	21724617	21724810	10	0.1634	0.024195	0.139205	2.5e-13	0.0038	3.55852272727273e-11	0.0123472892347601	--	--	--	GYS2	--	--	--	GYS2	--	--
chr2	79067983	79068119	12	0.19668	0.052419	0.144265	2.9e-13	2.3e-10	4.08150561797753e-11	5.05435087719298e-08	--	--	--	--	--	--	--	--	--	--
chr7	1414671	1415037	11	0.76984	0.93429	-0.164452	3e-13	1.6e-10	4.17533333333333e-11	3.92972549019608e-08	--	--	--	--	--	--	--	--	--	--
chr1	14948951	14949013	8	0.38263	0.84768	-0.46505	3.2e-13	4.4e-10	4.40474725274725e-11	8.10505882352941e-08	--	--	--	KAZN	--	--	--	KAZN	--	--
chr5	82875929	82876228	12	0.29848	0.096139	0.202344	4e-13	4.3e-09	5.33021276595745e-11	5.28056862745098e-07	--	--	VCAN	VCAN	--	--	--	VCAN	--	--
chr1	36865820	36866015	14	0.38084	0.58025	-0.199407	4e-13	4.2e-07	5.33021276595745e-11	1.70256310679612e-05	--	--	--	--	--	--	--	--	--	--
chr15	51058423	51058615	10	0.0046293	0.14925	-0.144621	4e-13	1e-12	5.33021276595745e-11	1.13872727272727e-09	SPPL2A	SPPL2A	--	--	--	--	chr15	--	--	--
chr19	35987307	35987397	13	0.19727	0.040812	0.156455	4.5e-13	1.8e-08	5.93336842105263e-11	1.65785294117647e-06	--	--	--	--	DMKN	--	--	--	--	--
chr19	46086979	46087151	7	0.1929	1.6667e-07	0.192898	4.8e-13	0.0014	6.263e-11	0.00596476190476191	--	--	--	OPA3	--	--	chr19	OPA3	--	--
chr2	70056600	70056676	8	0.2	1.6667e-07	0.2	4.9e-13	0.0056	6.32756701030928e-11	0.0161737606640535	GMCL1	GMCL1	--	--	--	chr2_70056599_70057583	--	--	GMCL1	cgi15065
chr13	28840030	28840161	12	0.6603	0.3896	0.270697	5.1e-13	1e-08	6.51863265306123e-11	1.0798275862069e-06	--	--	--	PAN3	--	--	--	PAN3	--	--
chr19	18053095	18053305	10	0.13948	0.0245	0.114984	5.6e-13	0.012	7.08541414141414e-11	0.0273393961440524	--	--	--	CCDC124	--	--	--	CCDC124	--	--
chr2	193279634	193279738	9	0.14934	0.0067593	0.142578	5.7e-13	0.026	7.13982e-11	0.0479711297687436	--	--	--	--	--	--	--	--	--	--
chr2	228563078	228563311	12	0.26125	0.10308	0.158167	5.8e-13	1.4e-10	7.19314851485149e-11	3.57885714285714e-08	--	--	--	SLC19A3	--	--	--	SLC19A3	--	--
chr11	127598867	127598938	7	0.6862	0.3229	0.363295	6e-13	9.6e-12	7.36823529411765e-11	4.62498461538461e-09	--	--	--	--	--	--	--	--	--	--
chr6	156507215	156507488	29	0.48647	0.34647	0.140008	6.1e-13	2.2e-07	7.41831067961165e-11	1.08921739130435e-05	--	--	--	--	--	--	--	--	--	--
chr3	16646738	16646968	17	0.066647	0.22149	-0.15484	6.4e-13	7.7e-12	7.70830769230769e-11	4.46579130434783e-09	DAZL	DAZL	DAZL	--	--	chr3_16646404_16647131	chr3	DAZL	DAZL	cgi18292
chr4	131588224	131588506	14	0.37419	0.19078	0.183416	6.7e-13	5.6e-11	7.99278095238095e-11	1.67013333333333e-08	--	--	--	--	--	--	--	--	--	--
