# Supplementary material for: DNA methylation patterns in patients with asthenospermia and oligoasthenospermia
Source: BMC Genomics. 2024 Jun 17;25:602. doi: 10.1186/s12864-024-10491-z (PMC11181631; doi:10.1186/s12864-024-10491-z)
Supplement: Supplementary file 2 — Supplementary Material 2 [file 12864_2024_10491_MOESM2_ESM.xls]

Chr	Start	End	CpGs	GAS	OAS	Diff	p_val1	p_val2	adj.pval1	adj.pval2	promoter	upstream2k	exon	intron	downstream2k	cgi	cgi_shore	genebody	tss_500bp	tss_cgi
chr6	3224942	3225155	21	0.24228	0.77506	-0.532771	4e-14	2.1e-18	1.82713052858684e-12	3.68588082901554e-16	--	--	TUBB2B	--	--	chr6_3224916_3225634	chr6	TUBB2B	--	--
chr19	48183443	48183574	15	0.0087048	0.54138	-0.532677	4.3e-14	8.4e-23	1.82713052858684e-12	4.00774647887324e-20	--	--	GLTSCR1	--	--	chr19_48183103_48184401	chr19	GLTSCR1	--	--
chr7	117067424	117067548	14	0.0213	0.55106	-0.529763	4.4e-14	9e-15	1.82713052858684e-12	7.17352941176471e-13	ASZ1	--	ASZ1	--	--	chr7_117067403_117067666	--	ASZ1	ASZ1	cgi24815
chr6	99536593	99536729	14	0.085894	0.60663	-0.520735	4.2e-14	5.9e-20	1.82713052858684e-12	1.42758928571429e-17	--	--	--	--	--	--	--	--	--	--
chr15	23162297	23162523	12	0.16523	0.68338	-0.518143	4e-14	1.8e-17	1.82713052858684e-12	2.59468085106383e-15	--	--	--	--	--	--	--	--	--	--
chr1	88042535	88042657	10	0.01678	0.50321	-0.48643	4.2e-14	5.4e-17	1.82713052858684e-12	7.25892857142857e-15	--	--	--	--	--	--	--	--	--	--
chr14	48363897	48364092	13	0.20328	0.68874	-0.485461	4.7e-14	5.1e-12	1.82713052858684e-12	1.78473657024793e-10	--	--	--	--	--	--	--	--	--	--
chr1	186679478	186679672	12	0.036667	0.51274	-0.476073	4.3e-14	4.3e-20	1.82713052858684e-12	1.08703358208955e-17	--	--	--	--	--	--	--	--	--	--
chr10	1994531	1994795	19	0.19523	0.66808	-0.472849	4e-14	2.8e-16	1.82713052858684e-12	3.27068965517241e-14	--	--	--	--	--	--	--	--	--	--
chr9	86061190	86061390	21	0.10532	0.57274	-0.467428	3.9e-14	4.4e-21	1.82713052858684e-12	1.38009259259259e-18	--	--	--	FRMD3	--	--	--	FRMD3	--	--
chr7	112261906	112262089	16	0.038162	0.50555	-0.467388	4.7e-14	2.9e-17	1.82713052858684e-12	4.09322916666667e-15	LOC101928012	LOC101928012	--	--	LOC100996249	--	--	--	LOC101928012	--
chr18	8784487	8784574	10	0.42766	0.89368	-0.466018	4.3e-14	1e-15	1.82713052858684e-12	1.02963525835866e-13	--	--	MTCL1	--	--	chr18_8784147_8784583	chr18	MTCL1	--	--
chr6	74079481	74079630	17	0.057594	0.51417	-0.456575	4.6e-14	8.1e-26	1.82713052858684e-12	6.69237804878049e-23	OOEP	OOEP	OOEP	--	--	chr6_74079389_74079723	--	OOEP	OOEP	cgi22289
chr2	91750836	91750938	20	0.3852	0.83605	-0.450851	4.4e-14	2.9e-16	1.82713052858684e-12	3.37585910652921e-14	--	--	--	--	--	--	--	--	--	--
chr3	23838637	23838780	14	0.061112	0.49314	-0.432031	4.4e-14	9.5e-19	1.82713052858684e-12	1.81814971751412e-16	--	--	--	--	--	--	--	--	--	--
chr15	20756408	20756555	16	0.070675	0.49788	-0.427203	4e-14	1.3e-18	1.82713052858684e-12	2.40642076502732e-16	--	--	--	--	--	--	--	--	--	--
chr3	53857837	53857919	11	2e-07	0.42463	-0.424625	4.1e-14	6.4e-20	1.82713052858684e-12	1.53758865248227e-17	--	--	CHDH	--	--	chr3_53857392_53857954	--	CHDH	--	--
chr15	29028116	29028299	17	0.028988	0.45355	-0.424565	4.1e-14	9.4e-19	1.82713052858684e-12	1.80923295454545e-16	--	--	--	--	--	--	--	--	--	--
chr15	28643509	28643632	22	0.12999	0.55424	-0.424252	4.6e-14	2.6e-15	1.82713052858684e-12	2.39334239130435e-13	--	--	--	--	--	--	--	--	--	--
chr5	43089025	43089207	14	0.23115	0.65519	-0.424037	4.7e-14	9.4e-16	1.82713052858684e-12	9.85835913312694e-14	--	--	--	LOC100506639	--	--	--	LOC100506639	--	--
chr15	30654959	30655246	19	0.30027	0.72328	-0.423017	4.7e-14	3.1e-12	1.82713052858684e-12	1.15780044101433e-10	--	--	CHRFAM7A	CHRFAM7A	--	chr15_30654490_30654988	chr15	CHRFAM7A	--	--
chr6	167314635	167315048	21	0.20026	0.62191	-0.421653	4.3e-14	1.4e-21	1.82713052858684e-12	5.15489130434783e-19	--	--	--	--	--	chr6_167312252_167316030	--	--	--	--
chr2	84029377	84029467	9	0.0022875	0.42309	-0.4208	4.2e-14	3.4e-16	1.82713052858684e-12	3.8910472972973e-14	--	--	--	--	--	--	--	--	--	--
chr8	124427937	124428129	15	0.052424	0.47246	-0.420031	4.7e-14	1.1e-19	1.82713052858684e-12	2.5008389261745e-17	WDYHV1	WDYHV1	--	--	--	--	chr8	--	--	--
chr11	73488584	73488686	17	0.18669	0.60528	-0.418586	4e-14	8.9e-14	1.82713052858684e-12	5.4030017921147e-12	--	--	--	--	--	--	chr11	--	--	--
chr10	43912049	43912285	10	0.1476	0.56266	-0.41506	4.1e-14	2.4e-14	1.82713052858684e-12	1.70798319327731e-12	--	--	--	--	--	--	--	--	--	--
chr15	28647292	28647574	15	0.23009	0.64357	-0.41348	4.4e-14	1.7e-15	1.82713052858684e-12	1.65007163323782e-13	ABCB10P3	ABCB10P3	--	--	--	--	chr15	--	ABCB10P3	--
chr4	57181593	57181726	16	0.0044484	0.41453	-0.410081	4e-14	4e-22	1.82713052858684e-12	1.61309523809524e-19	--	--	KIAA1211	--	--	chr4_57180957_57182147	chr4	KIAA1211	--	--
chr20	47834600	47834923	14	0.047714	0.45614	-0.408429	4.2e-14	3.2e-13	1.82713052858684e-12	1.63993948562784e-11	DDX27	DDX27	--	STAU1	--	--	chr20	STAU1	--	--
chr15	22693598	22693906	16	0.16665	0.57454	-0.407887	4.5e-14	6.4e-19	1.82713052858684e-12	1.29820359281437e-16	ABCB10P1	ABCB10P1	--	--	--	--	chr15	--	ABCB10P1	--
chr15	33631815	33631917	9	0.26356	0.6698	-0.406241	4.3e-14	1.9e-15	1.82713052858684e-12	1.81814971751412e-13	--	--	--	RYR3	--	--	--	RYR3	--	--
chr4	132671745	132671889	11	0.060327	0.46569	-0.405363	4.1e-14	9.6e-15	1.82713052858684e-12	7.54524361948956e-13	--	--	--	--	--	chr4_132671698_132672094	--	--	--	--
chr10	17656941	17657132	14	0.077914	0.47795	-0.400031	4.2e-14	2.8e-14	1.82713052858684e-12	1.93571428571429e-12	--	--	--	HACD1	--	--	chr10	HACD1	--	--
chr15	22803916	22804152	19	0.10172	0.49554	-0.393818	4.6e-14	8e-17	1.82713052858684e-12	1.04230769230769e-14	--	--	--	--	--	--	--	--	--	--
chr11	85399069	85399258	10	0.041219	0.43478	-0.393565	4.4e-14	5.2e-12	1.82713052858684e-12	1.81410916580844e-10	CCDC89	CCDC89	--	--	--	--	--	--	--	--
chr15	90892389	90892552	15	0.11334	0.50524	-0.391905	4.6e-14	9.6e-15	1.82713052858684e-12	7.54524361948956e-13	GABARAPL3	--	GABARAPL3	--	--	--	--	GABARAPL3	GABARAPL3	--
chr4	159418793	159418855	13	0.23065	0.61794	-0.387294	4.5e-14	5e-13	1.82713052858684e-12	2.40248226950355e-11	--	--	--	--	--	--	--	--	--	--
chr4	113333069	113333270	13	0.11139	0.49868	-0.387288	4.2e-14	3e-13	1.82713052858684e-12	1.57071097372488e-11	--	--	ALPK1	ALPK1	--	chr4_113332941_113333323	--	ALPK1	--	--
chr9	92973768	92974206	17	0.10522	0.49127	-0.386047	4.2e-14	1e-15	1.82713052858684e-12	1.02963525835866e-13	--	--	--	--	--	--	--	--	--	--
chr12	118661066	118661245	13	0.50735	0.89232	-0.384969	4.6e-14	2.4e-19	1.82713052858684e-12	5.17834394904459e-17	--	--	--	TAOK3	--	--	--	TAOK3	--	--
chr6	168677494	168677741	10	0.09536	0.47988	-0.384516	4.7e-14	2.8e-16	1.82713052858684e-12	3.27068965517241e-14	--	--	--	--	--	--	--	--	--	--
chr4	11309	11456	17	0.098645	0.48279	-0.384144	4.3e-14	2.9e-14	1.82713052858684e-12	1.99669715447155e-12	--	--	--	--	--	--	--	--	--	--
chr1	217966752	217966858	12	0.25402	0.63552	-0.3815	4.4e-14	3.1e-11	1.82713052858684e-12	8.19130265210609e-10	--	--	--	SPATA17	--	--	--	SPATA17	--	--
chr17	18551797	18552258	17	0.077376	0.45772	-0.380347	4.5e-14	1.9e-17	1.82713052858684e-12	2.72722457627119e-15	--	--	--	--	--	--	--	--	--	--
chr4	130813530	130813691	12	0.26587	0.64538	-0.379511	4e-14	3e-11	1.82713052858684e-12	8.00827423167849e-10	--	--	--	--	--	--	--	--	--	--
chr6	168686235	168686417	13	0.35168	0.73101	-0.379325	4.5e-14	9.7e-12	1.82713052858684e-12	3.05662790697674e-10	--	--	--	--	CTAGE13P	chr6_168686199_168686464	chr6	--	--	--
chr3	104664023	104664262	12	0.19282	0.56694	-0.374121	4.6e-14	3.1e-11	1.82713052858684e-12	8.19130265210609e-10	--	--	--	--	--	--	--	--	--	--
chr13	106333924	106334265	18	0.018622	0.39084	-0.372217	4.7e-14	3e-18	1.82713052858684e-12	5.10678391959799e-16	--	--	--	--	--	--	--	--	--	--
chr6	27673746	27673857	17	0.063798	0.43543	-0.371635	4.5e-14	3.3e-12	1.82713052858684e-12	1.22172131147541e-10	--	--	--	LINC01012	--	--	--	LINC01012	--	--
chr15	28613011	28613592	28	0.12132	0.48997	-0.36865	4.5e-14	2.4e-20	1.82713052858684e-12	6.55645161290323e-18	--	--	--	--	--	--	--	--	--	--
chr15	23169268	23169768	12	0.06815	0.43618	-0.368033	4.6e-14	1.2e-15	1.82713052858684e-12	1.21706586826347e-13	--	--	--	--	--	--	--	--	--	--
chr12	32318174	32318368	15	0.10104	0.46885	-0.367813	4.6e-14	8.1e-12	1.82713052858684e-12	2.63075263662512e-10	--	--	--	BICD1	--	--	--	BICD1	--	--
chr22	43817149	43817324	27	0.19854	0.56621	-0.367666	4.4e-14	3.3e-15	1.82713052858684e-12	2.9495382585752e-13	--	--	--	MPPED1	--	chr22_43817197_43817456	chr22	MPPED1	--	--
chr7	27731341	27731536	11	0.14269	0.5099	-0.367204	4.3e-14	1.5e-16	1.82713052858684e-12	1.86126373626374e-14	--	--	--	--	--	--	--	--	--	--
chr12	8785701	8785807	10	0.07712	0.44314	-0.36602	4.7e-14	6.5e-12	1.82713052858684e-12	2.19310258964143e-10	HADHAP2	HADHAP2	--	--	--	--	--	--	--	--
chr16	111657	112040	18	0.083334	0.44476	-0.361425	4.4e-14	1.5e-14	1.82713052858684e-12	1.1241703539823e-12	--	--	RHBDF1	RHBDF1	--	chr16_110995_113162	--	RHBDF1	--	--
chrX	114970329	114970604	19	0.36068	0.71892	-0.358241	4.5e-14	1e-12	1.82713052858684e-12	4.37096774193548e-11	--	--	--	DANT2	--	chrX_114959730_115005442	--	DANT2	--	--
chr16	33573143	33573572	32	0.14517	0.50239	-0.357217	4.6e-14	1.7e-18	1.82713052858684e-12	3.06316489361702e-16	--	--	--	ENPP7P13	--	chr16_33573088_33573972	--	ENPP7P13	--	--
chr14	93814018	93814155	13	0.12468	0.47619	-0.351514	4.5e-14	2.9e-11	1.82713052858684e-12	7.79044409199048e-10	COX8C	--	--	COX8C,UNC79	--	chr14_93813483_93814111	chr14	COX8C,UNC79	COX8C	cgi7321
chr4	188034889	188034983	10	0.06122	0.41234	-0.351122	4.1e-14	5.7e-17	1.82713052858684e-12	7.60187007874016e-15	--	--	--	--	--	--	--	--	--	--
chr11	6292522	6292661	10	0.057303	0.40826	-0.350956	4.5e-14	2.5e-14	1.82713052858684e-12	1.76432291666667e-12	--	--	CCKBR	--	--	chr11_6292256_6292693	chr11	CCKBR	--	--
chr22	21043564	21043852	20	0.056987	0.4064	-0.349414	4.1e-14	1.1e-16	1.82713052858684e-12	1.41145833333333e-14	POM121L4P	POM121L4P	POM121L4P	--	--	chr22_21043660_21043946	chr22	POM121L4P	POM121L4P	cgi17567
chr5	554576	555062	24	0.12007	0.46877	-0.348704	4.7e-14	1.2e-19	1.82713052858684e-12	2.71e-17	--	--	--	--	--	--	--	--	--	--
chr17	27156885	27157389	17	0.13169	0.47993	-0.348243	4.5e-14	1.9e-16	1.82713052858684e-12	2.31519784172662e-14	--	--	--	FAM222B	--	--	--	FAM222B	--	--
chr18	73842019	73842512	15	0.11561	0.46351	-0.347895	4.5e-14	1.3e-16	1.82713052858684e-12	1.63708178438662e-14	--	--	--	LOC339298	--	--	--	LOC339298	--	--
chr19	13903416	13903573	18	0.56767	0.91426	-0.346596	4.3e-14	1.2e-08	1.82713052858684e-12	1.3327868852459e-07	--	--	--	--	--	--	--	--	--	--
chr8	122058181	122058477	24	0.14308	0.48842	-0.345341	4.2e-14	9.5e-18	1.82713052858684e-12	1.46278409090909e-15	--	--	--	--	--	--	--	--	--	--
chr4	184260413	184260587	12	0.10378	0.44834	-0.344557	4.9e-14	9.9e-11	1.82713052858684e-12	2.21069545154911e-09	--	--	--	--	--	--	--	--	--	--
chr18	49972402	49972587	13	0.0944	0.43851	-0.34411	4.3e-14	8.6e-14	1.82713052858684e-12	5.26808318264014e-12	--	--	--	DCC	--	--	--	DCC	--	--
chr15	28759425	28760547	51	0.086058	0.42984	-0.343783	4e-14	2.5e-44	1.82713052858684e-12	2.82291666666667e-40	--	--	--	--	--	--	--	--	--	--
chrY	14118	14458	31	0.21181	0.55532	-0.343502	4.3e-14	7.5e-17	1.82713052858684e-12	9.84738372093023e-15	--	--	--	--	--	chrY_14181_14793	chrY	--	--	--
chr13	62359165	62359272	21	0.089008	0.43158	-0.342568	4.1e-14	1.3e-18	1.82713052858684e-12	2.40642076502732e-16	--	--	--	--	--	--	--	--	--	--
chr10	130298585	130298861	15	0.055915	0.39825	-0.342333	4.3e-14	2.6e-12	1.82713052858684e-12	9.97451868629672e-11	--	--	--	--	--	chr10_130298859_130299159	chr10	--	--	--
chr8	3075804	3075911	15	0.57879	0.9208	-0.342008	4.2e-14	5.4e-15	1.82713052858684e-12	4.53908188585608e-13	--	--	--	CSMD1	--	--	--	CSMD1	--	--
chr3	11707445	11707642	12	0.30538	0.64712	-0.341733	4.6e-14	1.6e-10	1.82713052858684e-12	3.38116032439177e-09	--	--	--	VGLL4	--	--	--	VGLL4	--	--
chr1	29184646	29184719	13	0.35794	0.69811	-0.340169	4.8e-14	5.2e-16	1.82713052858684e-12	5.73778501628665e-14	--	--	--	OPRD1	--	--	--	OPRD1	--	--
chr15	28970885	28972821	72	0.12863	0.46856	-0.339923	3.6e-14	2.4e-35	1.82713052858684e-12	1.01625e-31	--	--	--	--	--	--	--	--	--	--
chr15	28731159	28731265	9	0.23404	0.57393	-0.339889	4.5e-14	2.2e-13	1.82713052858684e-12	1.196227929374e-11	--	--	--	--	--	--	--	--	--	--
chr3	190158578	190158730	13	0.062635	0.39959	-0.336955	4.2e-14	4.6e-13	1.82713052858684e-12	2.23565279770445e-11	--	--	--	TMEM207	--	--	--	TMEM207	--	--
chr10	44198164	44198521	16	0.1522	0.48717	-0.334964	4.7e-14	3.4e-10	1.82713052858684e-12	6.40572858731924e-09	--	--	--	--	--	chr10_44198302_44198577	chr10	--	--	--
chr17	72110236	72110471	16	0.04685	0.38137	-0.334524	4.6e-14	4.4e-13	1.82713052858684e-12	2.16642441860465e-11	--	--	--	--	--	--	--	--	--	--
chr10	47720984	47721193	15	0.15464	0.48848	-0.33384	4.1e-14	6.3e-11	1.82713052858684e-12	1.51463804116395e-09	--	--	--	--	--	--	--	--	--	--
chr1	45280160	45280478	17	0.12533	0.45748	-0.33215	4.4e-14	2.3e-13	1.82713052858684e-12	1.23867249602544e-11	--	--	--	--	BTBD19	--	chr1	--	--	--
chr7	18040484	18040590	10	0.09024	0.42168	-0.33144	4.5e-14	1.3e-15	1.82713052858684e-12	1.30288461538462e-13	--	--	--	--	--	--	--	--	--	--
chr15	30752298	30752977	15	0.07788	0.40932	-0.331437	4.1e-14	4e-17	1.82713052858684e-12	5.42e-15	--	--	--	--	--	--	--	--	--	--
chr6	26565875	26566206	18	0.079744	0.41096	-0.331216	4.3e-14	1.6e-11	1.82713052858684e-12	4.72537053182214e-10	--	--	--	--	--	--	--	--	--	--
chr4	132680307	132680457	28	0.031761	0.36285	-0.33109	4.6e-14	2.3e-25	1.82713052858684e-12	1.73138888888889e-22	--	--	--	--	--	--	chr4	--	--	--
chr8	57908485	57908592	15	0.067918	0.39886	-0.330943	4.2e-14	7.5e-12	1.82713052858684e-12	2.46902332361516e-10	--	--	--	--	--	--	--	--	--	--
chr18	43367720	43368141	34	0.14315	0.47365	-0.330498	4.6e-14	6.5e-18	1.82713052858684e-12	1.03862028301887e-15	--	--	--	--	--	--	--	--	--	--
chrX	114963955	114964431	25	0.32705	0.65704	-0.32999	4.5e-14	2.1e-12	1.82713052858684e-12	8.37897526501767e-11	--	--	--	DANT2	--	chrX_114959730_115005442	--	DANT2	--	--
chr15	28788980	28789420	29	0.081977	0.41188	-0.329901	4.3e-14	3.7e-21	1.82713052858684e-12	1.19369047619048e-18	--	--	--	--	--	--	--	--	--	--
chr15	27959353	27959800	19	0.15401	0.48349	-0.329476	4.2e-14	2.5e-13	1.82713052858684e-12	1.3399920886076e-11	--	--	--	--	--	--	--	--	--	--
chr2	139901715	139901886	16	0.0035625	0.33224	-0.32868	4.2e-14	1e-15	1.82713052858684e-12	1.02963525835866e-13	--	--	--	--	--	--	--	--	--	--
chr12	104464565	104464880	16	0.1035	0.43177	-0.328269	4.3e-14	3.3e-12	1.82713052858684e-12	1.22172131147541e-10	--	--	--	HCFC2	--	--	--	HCFC2	--	--
chr22	29118249	29118385	19	0.045211	0.37206	-0.326847	4e-14	3.6e-17	1.82713052858684e-12	4.93724696356275e-15	--	--	--	CHEK2	--	--	--	CHEK2	--	--
chr16	68871202	68871706	25	0.19265	0.5193	-0.326647	4.2e-14	9e-13	1.82713052858684e-12	4.01151315789474e-11	--	--	--	--	CDH1	--	--	--	--	--
chr12	56394296	56394849	30	0.095388	0.4219	-0.326511	4.4e-14	1.5e-18	1.82713052858684e-12	2.73185483870968e-16	--	--	--	SUOX	--	--	--	SUOX	--	--
chr2	208663931	208664464	17	0.199	0.52544	-0.326438	4.7e-14	5e-12	1.82713052858684e-12	1.75336438923395e-10	--	--	--	--	--	--	--	--	--	--
chr5	103904361	103904499	12	0.28698	0.6132	-0.326217	4e-14	2.7e-12	1.82713052858684e-12	1.02651515151515e-10	--	--	--	--	--	--	--	--	--	--
chrX	75355354	75355825	14	0.072997	0.39885	-0.325856	4.7e-14	1.1e-14	1.82713052858684e-12	8.41139954853273e-13	--	--	--	--	--	--	--	--	--	--
