# Supplementary material for: DNA methylation patterns in patients with asthenospermia and oligoasthenospermia
Source: BMC Genomics. 2024 Jun 17;25:602. doi: 10.1186/s12864-024-10491-z (PMC11181631; doi:10.1186/s12864-024-10491-z)
Supplement: Supplementary file 3 — Supplementary Material 3 [file 12864_2024_10491_MOESM3_ESM.xls]

Chr	Start	End	CpGs	OAS	HC	Diff	p_val1	p_val2	adj.pval1	adj.pval2	promoter	upstream2k	exon	intron	downstream2k	cgi	cgi_shore	genebody	tss_500bp	tss_cgi
chr15	28641604	28641788	11	0.77397	0.074738	0.69923	4.4e-14	9.6e-21	9.225e-13	1.05918936877076e-18	--	--	--	--	--	--	--	--	--	--
chr6	3224942	3225155	22	0.7769	0.17655	0.600356	4.6e-14	7.8e-22	9.225e-13	1.0838410041841e-19	--	--	TUBB2B	--	--	chr6_3224916_3225634	chr6	TUBB2B	--	--
chr19	7267351	7267441	8	0.58217	1.6667e-07	0.58217	4.4e-14	2.1e-16	9.225e-13	9.69972183588317e-15	--	--	INSR	INSR	--	chr19_7267384_7267688	chr19	INSR	--	--
chr10	1994531	1994795	19	0.66656	0.11079	0.555769	4.4e-14	4.7e-28	9.225e-13	1.77371590909091e-25	--	--	--	--	--	--	--	--	--	--
chrX	21874381	21874650	16	0.8117	0.2612	0.550507	4.7e-14	7.6e-28	9.225e-13	2.83591011235955e-25	YY2	--	YY2	MBTPS2	--	chrX_21874261_21874825	chrX	MBTPS2,YY2	YY2	cgi27790
chr11	627612	628124	19	0.60239	0.06487	0.537519	4.1e-14	1.6e-20	9.225e-13	1.67094339622642e-18	SCT	SCT	--	--	--	chr11_626728_628037	chr11	--	SCT	cgi3654
chr7	127669006	127669218	9	0.9029	0.37158	0.53132	4.1e-14	2e-15	9.225e-13	7.14962325080732e-14	--	--	LRRC4	SND1	--	--	chr7	LRRC4,SND1	--	--
chr8	96099021	96099128	11	0.70869	0.18709	0.5216	4.1e-14	6.3e-15	9.225e-13	1.98692307692308e-13	--	--	--	--	--	--	--	--	--	--
chr14	65835429	65835674	15	0.88264	0.37712	0.505518	4e-14	1.3e-15	9.225e-13	4.85089887640449e-14	--	--	--	--	--	--	--	--	--	--
chr1	115748592	115748804	13	0.60252	0.10372	0.498805	4e-14	4.1e-17	9.225e-13	2.22122349102773e-15	--	--	--	--	--	--	--	--	--	--
chr2	240399094	240399322	11	0.70728	0.21342	0.493852	4.7e-14	8.2e-14	9.225e-13	1.99357247437775e-12	--	--	--	--	--	--	--	--	--	--
chr5	124051562	124051653	8	0.57027	0.086042	0.484229	4.5e-14	2.4e-15	9.225e-13	8.45217391304348e-14	--	--	--	ZNF608	--	--	--	ZNF608	--	--
chr20	21966015	21966115	9	0.76111	0.28293	0.478183	4.2e-14	4.6e-11	9.225e-13	5.51302778780224e-10	--	--	--	--	--	--	--	--	--	--
chr8	28476416	28476603	8	0.59097	0.1255	0.46547	4.8e-14	3.1e-14	9.225e-13	8.36320064987815e-13	--	--	--	--	--	--	--	--	--	--
chr9	86061190	86061390	21	0.57868	0.12821	0.450469	4.8e-14	2.5e-22	9.225e-13	3.77386363636364e-20	--	--	--	FRMD3	--	--	--	FRMD3	--	--
chr15	28647292	28647574	15	0.64357	0.19397	0.449607	4.5e-14	2.5e-17	9.225e-13	1.41439522998296e-15	ABCB10P3	ABCB10P3	--	--	--	--	chr15	--	ABCB10P3	--
chr1	202897076	202897319	16	0.50585	0.060395	0.445452	4.1e-14	4.1e-18	9.225e-13	2.66982352941176e-16	KLHL12	KLHL12	--	KLHL12	--	--	chr1	KLHL12	KLHL12	--
chr9	67788161	67788530	20	0.58096	0.13704	0.443921	4.6e-14	8.1e-19	9.225e-13	6.08599547511312e-17	FAM27E3	FAM27E3	--	--	--	--	chr9	--	--	--
chr8	143152362	143152568	10	0.50746	0.06843	0.43903	4.7e-14	2.6e-12	9.225e-13	4.24931102362205e-11	--	--	--	--	--	--	--	--	--	--
chr2	106467742	106467813	8	0.57382	0.13557	0.438242	4.4e-14	3.9e-16	9.225e-13	1.69527486910995e-14	NCK2	NCK2	--	NCK2	--	--	--	NCK2	NCK2	--
chr5	32323450	32323632	13	0.50577	0.068679	0.43709	4.3e-14	5e-16	9.225e-13	2.10189873417722e-14	--	--	--	--	--	--	--	--	--	--
chr15	28643510	28643632	11	0.61855	0.18553	0.43302	4.3e-14	1.5e-12	9.225e-13	2.6053870292887e-11	--	--	--	--	--	--	--	--	--	--
chr6	167315565	167315972	20	0.5719	0.13982	0.432078	4.2e-14	8.7e-16	9.225e-13	3.42330568720379e-14	RPS6KA2-AS1	RPS6KA2-AS1	--	--	--	chr6_167312252_167316030	--	--	--	--
chr19	21540786	21541102	14	0.65433	0.22257	0.431755	4.9e-14	1.5e-10	9.225e-13	1.57194698643105e-09	ZNF738	ZNF738	--	--	--	--	--	--	--	--
chr16	34984323	34984468	9	0.49351	0.063385	0.430127	4.9e-14	4e-11	9.225e-13	4.87307410124725e-10	--	--	--	FLJ26245	--	--	--	FLJ26245	--	--
chr1	186679478	186679672	12	0.51628	0.086681	0.429595	4.5e-14	5.1e-22	9.225e-13	7.20727659574468e-20	--	--	--	--	--	--	--	--	--	--
chr8	64425293	64425398	13	0.65187	0.22309	0.42878	4.2e-14	4.7e-13	9.225e-13	9.24686018957346e-12	--	--	--	--	--	--	--	--	--	--
chr1	88042535	88042657	10	0.44189	0.014879	0.427014	4.4e-14	2.4e-18	9.225e-13	1.64338144329897e-16	--	--	--	--	--	--	--	--	--	--
chr6	12768536	12768642	9	0.45036	0.025926	0.42443	4.2e-14	7.4e-17	9.225e-13	3.77502304147465e-15	--	--	--	PHACTR1	--	--	--	PHACTR1	--	--
chr7	37531778	37531926	10	0.48493	0.0626	0.422325	4.1e-14	7.3e-14	9.225e-13	1.79713120830245e-12	--	--	--	--	--	--	--	--	--	--
chr8	61557331	61557470	9	0.59315	0.17172	0.421428	4.3e-14	2e-16	9.225e-13	9.35492957746479e-15	--	--	--	--	--	--	--	--	--	--
chr2	231714437	231714815	22	0.4987	0.079609	0.419093	4.4e-14	1.3e-20	9.225e-13	1.38375e-18	--	--	--	--	--	--	chr2	--	--	--
chr8	43124850	43124949	19	0.5496	0.13098	0.418628	4.5e-14	1.4e-17	9.225e-13	8.33225806451613e-16	--	--	--	AFG3L2P1	--	--	--	AFG3L2P1	--	--
chr10	686536	686660	22	0.77272	0.35508	0.417632	4.4e-14	2.3e-23	9.225e-13	4.15125e-21	--	--	--	DIP2C	MIR5699	--	chr10	DIP2C	--	--
chr14	52401843	52402023	11	0.69482	0.27748	0.417334	4.4e-14	4.4e-15	9.225e-13	1.44820614469772e-13	--	--	--	GNG2	--	--	--	GNG2	--	--
chr17	74004764	74005292	21	0.78868	0.37157	0.417113	4.1e-14	2.1e-22	9.225e-13	3.22875e-20	--	--	EVPL	--	--	chr17_74003179_74005494	--	EVPL	--	--
chr4	60384296	60384479	10	0.44216	0.029816	0.412349	4.3e-14	7e-18	9.225e-13	4.41958174904943e-16	--	--	--	--	--	--	--	--	--	--
chr3	95520271	95520377	8	0.54375	0.1331	0.410646	4.4e-14	7.6e-15	9.225e-13	2.35884112149533e-13	--	--	--	--	--	--	--	--	--	--
chr2	53486959	53487009	9	0.4132	0.0048849	0.408315	4.4e-14	1.6e-11	9.225e-13	2.15125506072874e-10	--	--	--	--	--	--	--	--	--	--
chr1	17050921	17051644	11	0.5223	0.11523	0.407077	4.4e-14	2.6e-15	9.225e-13	9.0604407135362e-14	--	--	--	--	--	chr1_17051491_17051891	chr1	--	--	--
chr6	17200957	17201082	12	0.48574	0.080082	0.405658	4.5e-14	3.2e-16	9.225e-13	1.4131914893617e-14	--	--	--	--	--	--	--	--	--	--
chr12	8785701	8785807	10	0.44314	0.038301	0.404839	4.6e-14	8.4e-20	9.225e-13	7.53956756756757e-18	HADHAP2	HADHAP2	--	--	--	--	--	--	--	--
chrY	9174031	9174289	14	0.42513	0.021247	0.403878	4.4e-14	2.8e-22	9.225e-13	4.18864864864865e-20	TSPY4,TTTY20	TSPY4,TTTY20	--	--	--	chrY_9174129_9174443	chrY	--	--	--
chrX	21867865	21867959	8	0.4741	0.070583	0.403519	4.4e-14	2e-16	9.225e-13	9.35492957746479e-15	--	--	--	MBTPS2	--	--	--	MBTPS2	--	--
chr15	33631811	33631917	10	0.6772	0.27565	0.401552	4.2e-14	6.6e-16	9.225e-13	2.68281517747858e-14	--	--	--	RYR3	--	--	--	RYR3	--	--
chr10	17656941	17657132	14	0.48356	0.082548	0.401011	4.8e-14	6.9e-17	9.225e-13	3.54719814241486e-15	--	--	--	HACD1	--	--	chr10	HACD1	--	--
chr20	47834600	47834923	14	0.45614	0.05606	0.400083	4.1e-14	3.2e-16	9.225e-13	1.4131914893617e-14	DDX27	DDX27	--	STAU1	--	--	chr20	STAU1	--	--
chr15	28642288	28642768	25	0.4368	0.075193	0.399766	4.1e-14	5e-16	9.225e-13	2.10189873417722e-14	--	--	--	--	--	--	--	--	--	--
chr1	171869970	171870064	10	0.47212	0.07335	0.39877	4.6e-14	1.2e-16	9.225e-13	5.79244186046512e-15	--	--	--	DNM3	--	--	--	DNM3	--	--
chr15	101626412	101626586	11	0.4222	0.023725	0.398471	4.6e-14	5.1e-12	9.225e-13	7.85944315545244e-11	--	--	--	--	--	chr15_101626334_101626852	--	--	--	--
chr19	35323888	35324071	11	0.54238	0.14793	0.394451	5e-14	2.6e-11	9.225e-13	3.32996529116853e-10	LINC01801	LINC01801	--	--	--	chr19_35323531_35323952	chr19	--	LINC01801	cgi13489
chr14	104800725	104801103	25	0.57456	0.18076	0.393794	4.7e-14	1.6e-21	9.225e-13	2.05953488372093e-19	--	--	--	--	--	chr14_104800444_104800977	chr14	--	--	--
chrX	56794607	56794926	17	0.52595	0.13262	0.39333	4e-14	1.3e-12	9.225e-13	2.29521531100478e-11	--	--	--	NBDY	--	--	--	NBDY	--	--
chr4	190567456	190567969	40	0.61479	0.22239	0.392402	4.4e-14	3.1e-40	9.225e-13	4.11804e-37	--	--	--	--	--	chr4_190566549_190567722	chr4	--	--	--
chr7	14042245	14042493	23	0.43804	0.048203	0.389837	4.2e-14	2.7e-20	9.225e-13	2.66074183976261e-18	--	--	--	--	--	--	--	--	--	--
chr9	78423975	78424263	15	0.42921	0.040567	0.388647	4.2e-14	3.7e-16	9.225e-13	1.61680263157895e-14	--	--	--	--	--	--	--	--	--	--
chr20	25837538	25838164	18	0.56212	0.17531	0.386815	4.3e-14	4.2e-16	9.225e-13	1.80910505836576e-14	--	--	--	--	--	--	--	--	--	--
chr4	10611869	10611964	12	0.70601	0.32136	0.384649	4.7e-14	1.4e-14	9.225e-13	4.04295652173913e-13	--	--	--	CLNK	--	--	--	CLNK	--	--
chr4	183080918	183081242	15	0.68838	0.30376	0.384615	4.1e-14	1.5e-11	9.225e-13	2.03160685154976e-10	--	--	--	--	--	--	--	--	--	--
chr8	90913173	90913262	8	0.38124	1.6667e-07	0.381239	4.4e-14	5.3e-16	9.225e-13	2.20844416562108e-14	OSGIN2	OSGIN2	--	--	--	--	chr8	--	--	--
chr2	159642983	159643093	15	0.61204	0.23266	0.379384	4.1e-14	4.3e-14	9.225e-13	1.11914576802508e-12	--	--	--	--	--	--	--	--	--	--
chr6	29604148	29604394	16	0.54117	0.162	0.379175	4.5e-14	3.7e-13	9.225e-13	7.50623091020159e-12	SUMO2P1	SUMO2P1	SUMO2P1	--	--	--	--	SUMO2P1	SUMO2P1	--
chr11	43779106	43779184	9	0.66671	0.2877	0.379007	4.6e-14	6.2e-13	9.225e-13	1.1915625e-11	--	--	--	HSD17B12	--	--	--	HSD17B12	--	--
chr22	21043564	21043852	20	0.40337	0.025225	0.378148	4.5e-14	1.5e-23	9.225e-13	2.84657142857143e-21	POM121L4P	POM121L4P	POM121L4P	--	--	chr22_21043660_21043946	chr22	POM121L4P	POM121L4P	cgi17567
chr14	97090126	97090276	11	0.37944	0.0033778	0.376058	4.3e-14	1.3e-18	9.225e-13	9.4264192139738e-17	--	--	--	--	--	--	--	--	--	--
chr12	54473771	54474265	16	0.51184	0.13619	0.37565	4.5e-14	5.1e-13	9.225e-13	9.93378299120235e-12	--	--	LOC100240735	LOC100240735,FLJ12825	--	--	chr12	LOC100240735,FLJ12825	--	--
chr19	18092253	18092607	14	0.59943	0.22433	0.375095	4e-14	1.6e-18	9.225e-13	1.13781584582441e-16	--	--	KCNN1	KCNN1	--	chr19_18092430_18092948	chr19	KCNN1	--	--
chr7	112261906	112262089	16	0.50555	0.13051	0.375044	4.3e-14	6.1e-16	9.225e-13	2.50409147095179e-14	LOC101928012	LOC101928012	--	--	LOC100996249	--	--	--	LOC101928012	--
chr4	179604753	179604941	11	0.45275	0.078524	0.374229	4.2e-14	1.8e-15	9.225e-13	6.49760869565217e-14	--	--	--	--	--	--	--	--	--	--
chr11	9357821	9357927	9	0.47684	0.10269	0.374153	4.8e-14	1.2e-15	9.225e-13	4.53378839590444e-14	--	--	--	--	--	--	--	--	--	--
chr1	120652708	120652899	11	0.66397	0.29032	0.373651	4.4e-14	1.2e-13	9.225e-13	2.7888033589923e-12	--	--	--	--	--	--	--	--	--	--
chr15	23234836	23234989	13	0.47351	0.10005	0.373456	4.5e-14	3.6e-13	9.225e-13	7.32124923453766e-12	--	--	--	--	--	--	--	--	--	--
chr15	29028459	29029170	32	0.41058	0.037618	0.372962	4.6e-14	1.1e-35	9.225e-13	1.04374285714286e-32	--	--	--	--	--	--	--	--	--	--
chr4	159418793	159418855	13	0.61149	0.24066	0.370824	4.1e-14	1.3e-11	9.225e-13	1.78548387096774e-10	--	--	--	--	--	--	--	--	--	--
chr15	22693623	22693906	15	0.58312	0.21233	0.370787	4.3e-14	7.1e-14	9.225e-13	1.75570364854803e-12	ABCB10P1	ABCB10P1	--	--	--	--	chr15	--	ABCB10P1	--
chr1	105182938	105183032	10	0.43002	0.060083	0.369937	4.2e-14	3.8e-19	9.225e-13	2.99757719714964e-17	--	--	--	--	--	--	--	--	--	--
chr7	18040484	18040590	10	0.42168	0.051839	0.369841	4.5e-14	9.7e-15	9.225e-13	2.9418904109589e-13	--	--	--	--	--	--	--	--	--	--
chr19	3613185	3613319	19	0.37428	0.0050873	0.36919	5e-14	1.1e-17	9.225e-13	6.69065934065934e-16	--	--	CACTIN,CACTIN-AS1	--	--	chr19_3611794_3613658	--	CACTIN,CACTIN-AS1	--	--
chrX	135963773	135964042	18	0.46358	0.094963	0.368615	4.6e-14	2e-17	9.225e-13	1.15112651646447e-15	RBMX	RBMX	--	--	--	--	chrX	--	--	--
chr5	6846755	6846849	11	0.41284	0.044336	0.368507	4.4e-14	1.4e-21	9.225e-13	1.85976e-19	--	--	--	--	RN7SKP79	--	--	--	--	--
chr6	160679378	160679777	12	0.4398	0.072074	0.367724	4.5e-14	4.6e-20	9.225e-13	4.3032676056338e-18	SLC22A2	--	SLC22A2	--	--	chr6_160679377_160679701	chr6	SLC22A2	SLC22A2	cgi22702
chr15	23273805	23273863	12	0.48435	0.11785	0.366503	4.4e-14	5.5e-16	9.225e-13	2.27749376558603e-14	--	--	--	--	--	--	--	--	--	--
chr6	49804149	49804348	15	0.48693	0.12096	0.365978	4.5e-14	1e-16	9.225e-13	4.94196428571429e-15	--	--	--	CRISP1	--	--	--	CRISP1	--	--
chr13	106333924	106334265	18	0.40665	0.0409	0.365747	4.6e-14	4.9e-19	9.225e-13	3.81098360655738e-17	--	--	--	--	--	--	--	--	--	--
chr20	26001692	26001801	17	0.43354	0.068028	0.365513	4.4e-14	6.2e-20	9.225e-13	5.65664835164835e-18	--	--	LOC100134868	--	--	--	--	LOC100134868	--	--
chr19	5593981	5594125	18	0.55	0.18549	0.364518	4.4e-14	6.8e-21	9.225e-13	7.57812080536913e-19	--	--	SAFB2	--	--	chr19_5593709_5594194	--	SAFB2	--	--
chr17	65547032	65547171	8	0.83445	0.47094	0.363516	4.9e-14	1.2e-11	9.225e-13	1.66327212020033e-10	--	--	--	PITPNC1	--	--	--	PITPNC1	--	--
chr15	32839131	32839471	9	0.43922	0.076241	0.362981	4.7e-14	1.7e-11	9.225e-13	2.27191146881288e-10	--	--	--	LOC100996255	--	--	--	LOC100996255	--	--
chr17	27156885	27157389	17	0.47993	0.117	0.362929	4.6e-14	2.5e-17	9.225e-13	1.41439522998296e-15	--	--	--	FAM222B	--	--	--	FAM222B	--	--
chr16	16618763	16618971	14	0.4903	0.12794	0.362365	4e-14	1.1e-13	9.225e-13	2.5816961130742e-12	--	--	--	--	--	--	--	--	--	--
chr22	50615324	50615466	17	0.42537	0.063971	0.361404	4.3e-14	2.7e-13	9.225e-13	5.71491395793499e-12	--	--	PANX2	PANX2	--	chr22_50615278_50617900	--	PANX2	--	--
chr9	29826527	29826602	9	0.36582	0.0046296	0.361193	4.7e-14	3.3e-11	9.225e-13	4.11076519129782e-10	ME2P1	--	ME2P1	--	--	chr9_29826526_29826736	--	ME2P1	ME2P1	cgi26410
chr6	26565875	26566206	18	0.42432	0.063491	0.360834	4.5e-14	9.6e-17	9.225e-13	4.79422556390977e-15	--	--	--	--	--	--	--	--	--	--
chr19	49241219	49241498	13	0.40587	0.045333	0.360541	4.2e-14	1e-20	9.225e-13	1.08885245901639e-18	--	--	--	RASIP1	--	--	chr19	RASIP1	--	--
chr6	132022305	132022708	12	0.5179	0.15751	0.360386	4.2e-14	1.5e-19	9.225e-13	1.25478589420655e-17	OR2A4	OR2A4	OR2A4	ENPP3	--	--	--	OR2A4,ENPP3	OR2A4	--
chr5	554576	554853	16	0.4882	0.12793	0.360266	4.3e-14	5.5e-13	9.225e-13	1.06504373177843e-11	--	--	--	--	--	--	--	--	--	--
chr4	184430758	184430935	21	0.43688	0.076725	0.360156	4.5e-14	2e-21	9.225e-13	2.4876404494382e-19	--	--	--	ING2	--	--	--	ING2	--	--
chr19	19655029	19655301	17	0.45	0.090677	0.35932	4.7e-14	1e-19	9.225e-13	8.73947368421053e-18	--	--	CILP2	--	--	chr19_19654767_19656818	--	CILP2	--	--
chr12	14925594	14926080	11	0.4135	0.054455	0.359049	4.5e-14	1.1e-13	9.225e-13	2.5816961130742e-12	HIST4H4,H2AFJ	HIST4H4,H2AFJ	--	--	--	--	chr12	--	--	--
chr16	27052258	27052371	9	0.44783	0.089629	0.358202	4.8e-14	2.5e-11	9.225e-13	3.21179883945841e-10	--	--	--	--	--	--	--	--	--	--
